# Supplementary material for: Evaluation of serum MMP-2 and MMP-3, synovial fluid IL-8, MCP-1, and KC concentrations as biomarkers of stifle osteoarthritis associated with naturally occurring cranial cruciate ligament rupture in dogs
Source: PLoS One. 2020 Nov 19;15(11):e0242614. doi: 10.1371/journal.pone.0242614 (PMC7676649; doi:10.1371/journal.pone.0242614)
Supplement: S1 Data — (XLSX) [file pone.0242614.s003.xlsx]

## Sheet: data
ID	Group	Affected_Stifle	Side	breed	wt_kg	wt_kgV2	wt_kgV3	Sex	Age_yr	Rupture_d	Prev_sx	Sx_present	CCL_IO	Meniscal_IO	Ctralat_status	Followup_CCL	mmp2_t1	mmp3_t1	mmp2_t2	mmp3_t2	mmp2_t3	mmp3_t3	IL8_T1	KC_T1	MCP1_T1	S_prolif	S_Hypert	Syncyte_sum	II_PMNs	II_Fibrin	II_L_infT	II_L_agg	II_sum	SS_Vhyper	SS_Prolif_Fib	SS_Prolif_BV	SS_detr	SS_Hemos	SS_sum	Histo_sum	IL8_T3	KC_T3	MCP1_T3	IL8_T2	KC_T2	MCP1_T2
1	2	2	1	Rottweiler	31.2	30.6	30.8	FS	2.8			2											234.34	806.8	2352.04																449.146	840.898	1354.73	120.658	514.615	869.956
2	2	2	1	Labrador Retriever	32.6	36	35.6	MC	3.2	91.5		2			0	386							237.307	200.178	116.862																668.801	643.37	288.94	743.229	779.596	550.11
3	2	2	1	Labrador Retriever	40	33.5	32	MC	8.3			2			1	180							72.2856	358.961	2364.45																105.08	109.917	95.4839	89.0012	146.959	529.96
4	1	3	1	Bull Mastiff	48	44.5	44.5	MC	8.2			3	1	1			2153.32	124.319	8470.45	106.559	3325.07	84.0292	300.837	423.475	370.174	3	3	6	2	2	3	2	9	3	1	3	1	2	10	25	6.1	174.145	163.494	1782.03	722.822	1226.13
5	2	2	1	Golden Retriever	35	35	37	M	1.6			2			0	1605							483.896	562.401	108.829																6.1	459.083	6.1	52.6872	974.134	184.147
6	1	3	1	Labrador Retriever	40.5	39.3	39	FS	4.8			2					359.607	74.843	1256.68	61.2517	802.84	51.5726	2260.31	619.109	589.652																6.1	66.0005	6.1	636.384	350.132	1126.94
7	1	1	1	Labrador Retriever	36.4	37.2	36.5	MC	2.5	183		1	2	1	0	1043	966.321	86.0847	1317.18	73.3686	314.849	67.7575	6.1	422.864	1140.74	1	2	3	1	1	2	2	6	2	1	2	0	2	7	16	6.1	142.833	198.205	358.945	797.576	2446.98
8	1	1	1	Labrador Retriever	53.2	51.2	50.8	MC	8.1	91.5		1	1	0	0	1600	1655.76	62.223	6803.64	72.8156	4841.5	59.4676	6.1	247.182	359.152	3	3	6	2	2	2	0	6	3	2	3	0	0	8	20	6.1	85.4925	187.762	6.1	175.914	1116.75
9	1	3	1	Golden Retriever	44	41.8	42.7	MC	7.3	61	R	1	1	0			9828.36	49.1231	14540.7	58.1483	5111.49	73.3228	2000.68	552.487	192.474	3	3	6	1	2	3	2	8	3	2	3	0	1	9	23	6.1	80.9418	42.0826	6.1	510.349	562.363
10	1	1	1	NewFoundland	64.6	61	59.8	MC	4.6	91.5		1	2	1	0	1773	16123.8	80.765	9872.68	71.2667	10244.7	68.7672	6.1	89.7514	6.1	2	3	5	0	0	3	2	5	3	2	2	0	2	9	19	6.1	212.762	239.091
11	1	1	1	Labrador Retriever	30.6	29.8	29.8	FS	2.3	61		1	1	1	1	796	18316	124.761	16533.6	108.88	4306.34	74.2108	201.147	459.577	690.009	3	3	6	1	1	3	2	7	3	2	3	0	2	10	23	83.5087	383.202	479.411	6.1	79.4984	36.1092
12	2	2	1	Labrador Retriever	33.4	32	31.7	MC	10.9	61		2	1	1	0	633							6.1	536.025	60.202																83.5087	383.202	479.411	6.1	331.844	216.54
13	1	3	1	Mixed breed	43	40	43.4	MC	4.8	61		3	1	1			190.771	87.3658	2450.22	105.689	4206.88	116.393	234.34	673.559	1396.13	3	3	6	1	2	2	0	5	3	2	3	0	2	10	21	6.1	325.696	405.894	6.1	304.991	85.4017
14	2	2	1	Golden Retriever	38	36.8	33.3	MC	4.9	183		2			0	803																									415.146	476.787	108.829	6.1	309.096	763.372
15	1	1	1	Mixed breed	40.5	37.1	35.8	FS	7.4	61		1	2	1	0	102	432.795	35.4309	395.119	34.0925	1000.47	37.9793	320.447	408.979	2673.47	3	3	6	1	2	2	0	5	2	2	3	0	1	8	19	1084.23	292.365	1807.53	6.1	180.675	450.892
16	2	2	1	Leonberger	69	67	66.3	FS	7.4	732		2			1	844							158.746	347.75	95.4839																1633.47	767.073	73.9142	38.0161	252.109	60.202
17	1	1	1	NewFoundland	66	63	61.2	FS	4.4	14		1	1	1	1	90	96.0461	622.479	1172.01	406.908	1128.92	109.403	454.328	178.57	410.826	2	3	5	1	1	3	2	7	3	1	3	0	2	9	21	320.447	672.247	1382.53	29.0891	172.599	1074.91
18	1	1	1	Golden Retriever	45	44.3	43.8	MC	7.8	61		1	1	1	1	949	2678.14	113.857	10538.5	89.5047	7351.92	106.777	81.6612	563.674	205.955	3	3	6	1	1	3	0	5	3	2	3	0	2	10	21	6.1	5.66119	6.1	619.442	878.327	2877.75
19	1	1	1	Airdale Terrier	25.2	24.4	23.1	MC	10.1	30.5		1	2	0	1	655	7561.54	199.206	11855.9	180.219	9409.7	197.811	77.9395	151.205	6.1	3	3	6	1	2	2	1	6	3	2	3	0	2	10	22	113.79	98.4253	227.608	157.133	240.894	671.629
20	1	1	1	Rottweiler	34.4			FS	2.2	91.5		1	1	0	0	2291	4136.68	68.0098	8131.36	58.7176	2708.77	61.2517	6.1	344.657	571.194	2	2	4	1	1	1	0	3	3	2	3	0	1	9	16	6.1	2253.03	185.36	6.1	1886.54	303.983
21	2	2	1	Golden Retriever	35.2	36		FS	4.2	183		2			1	71							6.1	423.841	535.487																			110.323	208.709	400.343
22	2	2	1	Boxer	25.75	26	26	FS	5.8	366		2			0	413							38.0161	108.117	830.097																6.1	200.851	481.753	6.1	170.944	187.762
23	1	1	1	Rottweiler	30.6	28	30.8	FS	4.5	61		1	1	1	0	1449	17228.7	42.4366	12978.8	46.886	19088.2	47.2922	240.267	351.323	668.869	3	3	6	1	1	3	0	5	3	2	3	0	2	10	21	286.665	313.207	644.27	219.383	462.789	1012.26
24	1	3	1	German Shepherd	37.3	35.7	37.8	MC	5.3	366	L	2					10808.3	50.7556	9739.77	45.4667	15972.7	34.2396	6.1	520.898	79.8705																6.1	291.782	141.353	6.1	170.282	6.1
25	1	3	1	Labrador Retriever	35	35		FS	7.9	61	L	2					5500.38	45.2642	2760.97	43.2431	4532.29	52.8007	6.1	157.212	6.1																6.1	86.7372	104.575	6.1	116.501	153.568
26	1	1	1	Boxer	39.6	37.6	39	MC	3	91.5		1	1	1	1	629	2763.88	47.0487	1672.46	48.5122	3529.71	47.6986	6.1	102.524	6.1																2108.83	1671.4	2064.19	6.1	547.16	615.089
27	1	3	1	Boxer	40.2	38	39	MC	4.5	213.5		1	2	1	0	1638	6782.83	48.1053	3093.38	32.1577	11927.9	58.768	6.1	211.072	85.4017	3	3	6	0	1	2	1	4	2	2	2	0	1	7	17	89.0012	279.222	164.862	477.501	525.177	1407.41
28	2	2	1	Labrador Retriever	32.5	33.2	39.1	FS	1.8	183		2			0	2051							6.1	258.427	6.1																6.1	299.372	6.1	6.1	236.218	67.4176
29	1	1	1	Mastiff	53.2	52.3	53	FS	2.8			1	2	0	1	156	4245.94	35.2321	9669.65	33.8432	8063.87	34.8349	6.1	170.503	376.16																50.6492	282.007	214.465	6.1	155.681	79.8705
30	2	2	1	Valley Bulldog	28.8	29		MC	3.4	183		2			0	2151							241.743	640.507	647.835																6.1	498.833	88.0336	98.0025	765.057	505.059
31	2	2	1	Doberman Pinscher	33	31	31	MC	2.2	183		2			1	932							29.0891	151.423	529.105																			6.1	264.762	201.563
32	1	1	1	Stafordshire Terrier	18.3	17.8		FS	5.2	61		1	1	0	0	605	252.719	89.5047	107.186	79.2808			443.951	759.014	920.719	3	2	5	0	2	2	0	4	2	1	3	0	0	6	15				1201	759.819	1086.3
33	2	2	1	Mastiff	48			FS	1.9	35		2			1	581							6.1	188.787	321.106
34	1	1	1	Golden Retriever	30	29	30	FS	3.7	1		1	2	0	1	416	867.074	117.491	1928.45	105.037	3582.55	111.357	590.171	741.343	1878.17	3	3	6	0	1	2	0	3	3	2	3	0	0	8	17	193.448	290.267	416.778	6.1	274.47	366.536
35	1	1	1	Labrador Retriever	24.8	26		FS	1.3	61		1	2	0	0	876	29458.4	46.4802					1577.35	380.071	269.783
36	2	2	1	Labrador Retriever	29.2	28.3	28.6	MC	4.2			2			0	870							6.1	126.332	93.0685																6.1	161.814	159.318	6.1	99.685	6.1
37	2	2	1	NewFoundland	63	61.5	63.5	FS	6	3		2																																6.1	113.417	90.587
38	1	1	1	Mixed breed	46		44.2	MC	3.6	45.75		1	1	1			501.736	67.2875			5784.68	69.7985	357.585	318.855	629.101	2	3	5	1	1	3	1	6	2	2	3	0	2	9	20	229.874	466.128	543.471
39	1	3	1	Labrador Retriever	34.6		32.8	MC	5	183	R	1	2	0			18943.5	57.5292	21321.6	61.6665	18348.3	53.8259	6.1	114.905	149.108	0	0	0	0	0	0	0	0	0	0	0	0	0	0	0	6.1	51.9309	6.1	2942.64	350.966	359.773
40	1	1	1	Great Dane	58.4	62	63.2	MC	1.6	30.5		1	2	0	1	84	1504.48	435.247	14469.3	166.054	10514.4	151.325	914.738	371.177	50000	3	3	6	1	1	2	0	4	3	2	3	0	2	10	20	6.1	427.629	192.474	44.427	1310.81	4558.62
41	2	2	1	Labrador Retriever	32.6	31.2	31	MC	7.5	14		2			1	270							339.809	579.882	221.64																6.1	143.918	534.217	6.1	113.205	290.48
42	2	2	1	Labrador Retriever	34.3			FS	5.6	183		2			0	817							6.1	351.323	6.1
43	2	2	1	Labrador Retriever	44			MC	8.4	14		2			0	817
44	1	3	1	Labradoodle	39			MC	8.8	274.5		3	1	1			2464.07	74.6322					389.932	62.5588	295.804	3	3	6	1	1	3	2	7	3	1	3	1	2	10	23
45	1	3	1	Boxer	37.5			MC	7.5	122		3	2	0			17478.9	60.8372					6.1	467.49	222.646	3	3	6	1	2	3	2	8	3	1	3	0	2	9	23
46	1	3	1	Bull Mastiff	50.8			FS	3.8	45.75	L	2					994.529	67.2875					421.729	739.608	932.355
47	1	1	1	Labrador Retriever	36.36			MC	8	732		1	2	1	0	132	26313.3	51.7771					6.1	131.919	936.035	1	2	3	0	0	2	0	2	3	2	3	2	2	12	17
48	2	2	1	Labrador Retriever	27.27			MC	10.9	183		2			0	813							6.1	493.713	160.722
49	1	3	1	Chesapeake Bay	26.36			F	2.5	152.5		3	1	1			2112.04	44.4549					89.0012	40.5003	190.133	2	3	5	1	1	2	0	4	3	2	3	0	2	10	19
50	2	2	1	Bernese Mountain Dog	57.3			MC	5.6	21		2											440.046	478.401	1030.25
51	1	1	1	Labrador Retriever	36	35.2	34	FS	5.2	14		1	1	0	1	110	921.598	67.0786	2173.98	66.661	329.246	66.6728	213.341	814.413	1351.4	3	3	6	0	0	3	2	5	2	2	2	0	2	8	19	48.0856	140.432	323.254	31.3691	433.135	2102.1
52	1	1	1	Bernese Mountain Dog	35	35.6	36.7	FS	8.2	91.5		1	1	1	0	751	122.21	72.7375	129.755	78.6455	63.044	74.5035	6.1	133.535	614.716	3	3	6	1	2	2	1	6	3	2	3	1	2	11	23	6.1	239.791	535.342	6.1	344.657	1135
53	1	3	1	Mastiff	81			F	3.9	12		3	2	0			1159.51	55.4694					6.1	50.9368	6.1	2	3	5	0	1	0	0	1	2	0	2	0	0	4	10
54	2	2	1	Mixed breed	54	51.8		M	3.1	45.75		2	2	1	0	785							198.075	145.003	580.686																35.2802	39.613	160.773	6.1	110.552	28.8834
55	1	1	1	Labrador Retriever	30.2			FS	6.1	366		1	1	0	0	562	1812.19	127.415					750.235	127.083	284.273	2	3	5	2	2	3	2	9	3	1	3	0	2	9	23
56	2	2	1	Golden Retriever	39.67	39.4		MC	5.1	335.5		2			1	245							296.6	644.021	749.064																601.906	312.291	207.836	5817.85	953.667	229.562
57	2	2	1	Valley Bulldog	37.8	37	38	FS	2.9			2			0	2074							296.6	206.798	6.1																1635.18	516.532	216.322	6.1	264.993	6.1
58	2	2	1	Labrador Retriever	42.5	39		MC	3.9	21		2			0	631							6.1	168.739	203.771
59	1	3	1	Labrador Retriever	36	33.8	33.4	FS	3.9	61		3	2	0			2941.26	24.3995	3685.84	24.3995	12073.3	28.101				2	2	4	0	0	3	0	3	3	1	2	0	2	8	15	393.022	62.4886	221.084	2134.23	273.737	468.871
60	1	3	1	Labrador Retriever	42	39.5	38.8	MC	5.5	183		3	1	1			1402.02	49.9172	11432.8	57.6131	5800.11	59.7625	56.3858	76.4759	250.35																41.9998	74.4698	393.048	18.1379	45.1331	281.65
61	1	1	1	Golden Doodle	38.7		34.8	MC	6	366		1	2	0	0	389	27.458	55.2545	10.1427	49.2789	4.53247	53.1157	105.74	180.566	293.792	3	3	6	2	2	3	2	9	3	2	3	0	2	10	25	6.1	129.707	218.098	167.237	206.264	407.753
62	1	1	1	German Shepherd	45.8	44	44.6	MC	5.5	731		1	2	0	0	1961	5931	34.7406	1491.11	42.2908	5078.48	44.8248	140.453	33.8695	401.794	2	3	5	0	1	2	0	3	2	2	2	0	2	8	16	6.1	25.3372	136.009	277.81	159.02	204.189
63	0	0	1	Mixed breed	22			FS	2.4								179.126	61.4855	179.126	61.4855	179.126	61.4855	6.1	107.988	126.495	2	3	5	0	0	1	0	1	1	0	1	0	0	2	8	6.1	80.0962	75.4475	6.1	80.0962	75.4475
64	0	0	1	Mixed breed	22.7			FS	0.8								2142.32	100.336	2142.32	100.336	2142.32	100.336	6.1	26.5243	24.4	1	1	2	0	0	1	0	1	1	0	1	0	0	2	5	68.7203	90.1758	95.7733	68.7203	90.1758	95.7733
65	0	0	1	Mixed breed	22			M	2.2								603.25	40.1855	603.25	40.1855	603.25	40.1855	6.1	106.448	117.922	1	1	2	0	0	0	0	0	1	0	1	0	0	2	4	6.1	106.448	117.922	6.1	106.448	117.922
66	0	0	1	Pitbull	20			MC	2.3								1267.05	70.3634	1267.05	70.3634	1267.05	70.3634				1	2	3	0	0	0	0	0	1	0	1	0	0	2	5
67	0	0	1	Mixed breed	17			F	2.1								5408	68.4079	5408	68.4079	5408	68.4079	6.1	206.868	140.342	1	1	2	0	0	0	0	0	0	0	1	0	0	1	3	6.1	206.868	140.342	6.1	206.868	140.342
68	0	0	1	Pitbull	28			M	4								238.212	62.9956	238.212	62.9956	238.212	62.9956	23.186	193.542	198.607	1	1	2	0	0	1	0	1	2	1	2	0	0	5	8	23.186	193.542	198.607	23.186	193.542	198.607
69	0	0	1	Pitbull	20			F	2.1								2309.5	70.3634	2309.5	70.3634	2309.5	70.3634	6.1	187.024	174.563	1	1	2	0	0	0	0	0	1	0	1	0	0	2	4	6.1	187.024	174.563	6.1	187.024	174.563
70	0	0	1	Mixed breed	27			M	2								622.536	43.5568	622.536	43.5568	622.536	43.5568				1	2	3	0	0	0	0	0	1	1	1	0	0	3	6
71	0	0	1	Mixed breed	25			F	2								15.855	155.666	15.855	155.666	15.855	155.666	66.3683	132.007	157.558	1	2	3	1	0	0	0	1	2	0	2	0	0	4	8	66.3683	132.007	157.558	66.3683	132.007	157.558
72	0	0	1	Mixed breed	16			F	0.5								11387.1	63.2116	11387.1	63.2116	11387.1	63.2116	6.1	154.866	158.652	3	3	6	0	0	1	0	1	2	2	1	0	0	5	12	6.1	154.866	158.652	6.1	154.866	158.652
73	0	0	1	Mixed breed	26			M	2								5037.33	75.1587	5037.33	75.1587	5037.33	75.1587	1168.89	184.342	656.31	2	2	4	0	0	0	0	0	1	1	1	0	0	3	7	1168.89	184.342	656.31	1168.89	184.342	656.31
74	0	0	1	Mixed breed	23			M	2								21188.1	93.8811	21188.1	93.8811	21188.1	93.8811	95.6979	65.9706	180.095	2	2	4	0	0	1	0	1	1	0	1	0	0	2	7	95.6979	65.9706	180.095	95.6979	65.9706	180.095
75	0	0	1	Mixed breed	23.6			M	3								6483.06	67.54	6483.06	67.54	6483.06	67.54	285.782	85.4753	265.214	3	3	6	0	1	2	0	3	2	3	2	0	2	9	18	285.781	85.4753	265.214	285.781	85.4753	265.214
76	0	0	1	Mixed breed	21.8			M	3								316.638	38.7154	316.638	38.7154	316.638	38.7154	49.5303	113.701	110.029	1	2	3	0	0	0	0	0	1	0	1	0	0	2	5	49.5303	113.701	110.029	49.5303	113.701	110.029
77	0	0	1	German Shepherd	17			F	1								20987	59.3322	20987	59.3322	20987	59.3322	486.985	302.946	133.133	2	3	5	0	0	1	0	1	2	2	1	0	0	5	11	486.985	302.946	133.133	486.985	302.946	133.133
78	0	0	1	Mixed breed	22			M	1.6								1326.25	84.8126	1326.25	84.8126	1326.25	84.8126	6.1	148.634	258.307	0	1	1	0	0	0	0	0	0	0	0	0	0	0	1	6.1	148.634	258.307	6.1	148.634	258.307
79	0	0	1	German Shepherd	25.5			M	2.5								648.279	47.3671	648.279	47.3671	648.279	47.3671	6.1	143.713	24.4	1	1	2	0	0	0	0	0	2	1	1	0	0	4	6	6.1	143.713	24.4	6.1	143.713	24.4
80	0	0	1	Pointer	23			F	2.3								15.855	1.11302	15.855	1.11302	15.855	1.11302	549.497	394.116	196.464	2	2	4	0	0	1	0	1	1	1	1	0	0	3	8	549.497	394.116	196.464	549.497	394.116	196.464
81	0	0	1	German Shepherd	55.45			M	2								10432.1	88.1223	10432.1	88.1223	10432.1	88.1223	6.1	62.3761	107.533	2	2	4	0	0	1	0	1	0	0	1	0	0	1	6	6.1	62.3761	107.533	6.1	62.3761	107.533
82	0	0	1	German Shepherd	23.6			F	1								9717.63	61.7011	9717.63	61.7011	9717.63	61.7011	6.1	53.4533	123.919	2	2	4	0	0	1	0	1	2	1	1	0	0	4	9	6.1	53.4533	123.919	6.1	53.4533	123.919
83	0	0	1	Pitbull	30			F	4								449.694	69.9285	449.694	69.9285	449.694	69.9285	6.1	155.467	151.693	1	1	2	0	0	0	0	0	1	0	1	0	0	2	4	6.1	155.467	151.693	6.1	155.467	151.693
84	0	0	1	Rottweiler	24.5			F	2								923.542	67.7569	923.542	67.7569	923.542	67.7569	108.377	312.122	223.519	1	1	2	0	0	0	0	0	1	1	1	0	0	3	5	108.377	312.122	223.519	108.377	312.122	223.519
85	0	0	1	Pitbull	27.8			M	1.66								887.759	67.3231	887.759	67.3231	887.759	67.3231	6.1	226.112	178.17	3	3	6	0	0	2	1	3	3	2	3	0	0	8	17	6.1	226.112	178.17	6.1	226.112	178.17
86	0	0	1	Labrador Retriever	23.2			F	8								5917.22	185.647	5917.22	185.647	5917.22	185.647	6.1	341.873	157.002	1	2	3	0	0	0	0	0	2	0	1	0	0	3	6	6.1	341.873	157.002	6.1	341.873	157.002
87	0	0	1	Mixed breed	27.3			M	2								142.105	112.894	142.105	112.894	142.105	112.894	104.852	206.978	177.778	2	2	4	0	0	1	0	1	1	1	1	0	0	3	8	104.852	206.978	177.778	104.852	206.978	177.778
88	0	0	1	Mixed breed	28			M	2								1145.63	80.1947	1145.63	80.1947	1145.63	80.1947	6.1	209.119	141.152	1	3	4	0	0	1	0	1	1	1	1	0	0	3	8	6.1	209.119	141.152	6.1	209.119	141.152
89	0	0	1	Mixed breed	25			M	4								27.458	80.8533	27.458	80.8533	27.458	80.8533	6.1	254.343	164.78	1	2	3	0	0	1	0	1	2	1	1	0	0	4	8	6.1	254.343	164.78	6.1	254.343	164.78
90	0	0	1	Labrador Retriever	26.4			F	3								160.583	45.6713	160.583	45.6713	160.583	45.6713	6.1	82.3692	24.4	2	3	5	0	0	1	0	1	2	1	1	0	0	4	10	6.1	82.3692	24.4	6.1	82.3692	24.4
91	0	0	1	Labrador Retriever	27.7			F	2								7726.85	82.1715	7726.85	82.1715	7726.85	82.1715	73.2647	91.4531	140.342	1	3	4	1	0	1	1	3	1	1	1	0	0	3	10	73.2647	91.4531	140.342	73.2647	91.4531	140.342
92	0	0	1	Mixed breed	22.7			F	1								2463.64	101.229	2463.64	101.229	2463.64	101.229	159.073	321.1	172.471	2	2	4	0	0	1	0	1	2	1	1	0	0	4	9	159.073	321.1	172.471	159.073	321.1	172.471
93	0	0	1	Pitbull	23.6			F	1								2058.87	54.6124	2058.87	54.6124	2058.87	54.6124	6.1	146.885	121.087	1	1	2	0	0	1	0	1	2	1	1	0	0	4	7	6.1	146.885	121.087	6.1	146.885	121.087
94	0	0	1	Mixed breed	20			F	1								616.105	47.3671	616.105	47.3671	616.105	47.3671	6.1	230.3	190.705	0	1	1	0	0	0	0	0	0	0	0	0	0	0	1	6.1	230.3	190.705	6.1	230.3	190.705
95	0	0	1	Mixed breed	30			M	3								978.926	58.2574	978.926	58.2574	978.926	58.2574				2	2	4	0	0	1	0	1	1	1	1	0	0	3	8
96	0	0	1	Mixed breed	33.2			M	4								2142.32	82.8312	2142.32	82.8312	2142.32	82.8312	6.1	95.5404	24.4	2	3	5	0	0	0	0	0	2	1	1	0	0	4	9	6.1	95.5404	24.4	6.1	95.5404	24.4
97	0	0	1	Aust Cattle Dog	19.5			M	2								4148.52	71.4513	4148.52	71.4513	4148.52	71.4513	29.6384	164.705	186.633	1	3	4	2	0	1	0	3	1	1	1	0	0	3	10	29.6384	164.705	186.633	29.6384	164.705	186.633
98	0	0	1	Pitbull	23.2			M	1								667.607	66.2395	667.607	66.2395	667.607	66.2395	6.1	121.71	197.389	2	3	5	0	0	2	0	2	1	1	1	0	1	4	11	6.1	121.71	197.389	6.1	121.71	197.389
99	0	0	1	Pitbull	25.9			M	2								10614.5	82.3914	10614.5	82.3914	10614.5	82.3914	154.897	44.6174	172.895	2	2	4	0	1	2	0	3	1	3	2	0	0	6	13	154.897	44.6174	172.895	154.897	44.6174	172.895
100	0	0	1	Mixed breed	23.6			F	5								725.693	72.7583	725.693	72.7583	725.693	72.7583	6.1	60.4621	162.31	2	2	4	0	0	0	0	0	1	1	1	0	0	3	7	6.1	60.4622	162.31	6.1	60.4622	162.31
101	0	0	1	Mixed breed	30.9			M	3								2195.77	54.1845	2195.77	54.1845	2195.77	54.1845	6.1	86.8605	134.118	2	2	4	0	0	1	0	1	1	1	2	0	0	4	9	6.1	86.8605	134.118	6.1	86.8605	134.118
102	0	0	1	Mixed breed	29.5			F	2.25								10249.8	105.479	10249.8	105.479	10249.8	105.479	6.1	112.932	174.974	2	2	4	0	0	1	0	1	1	1	1	0	0	3	8	6.1	112.932	174.974	6.1	112.932	174.974
103	0	0	1	Mixed breed	18.2			M	2.08								2436.81	72.3225	2436.81	72.3225	2436.81	72.3225	275.798	235.429	171.615	0	1	1	0	0	0	0	0	1	0	0	0	0	1	2	275.798	235.429	171.615	275.798	235.429	171.615
104	0	0	1	Aust Cattle Dog	16.4			M	2.08								884.508	361.669	884.508	361.669	884.508	361.669	6.1	171.923	210.827	1	1	2	0	0	0	0	0	1	1	1	0	0	3	5	6.1	171.923	210.827	6.1	171.923	210.827
105	0	0	1	Pitbull	26.4			M	1								4080.37	81.7319	4080.37	81.7319	4080.37	81.7319	6.1	353.176	144.967	2	3	5	0	0	1	0	1	1	0	1	0	0	2	8	6.1	353.176	144.967	6.1	353.176	144.967
106	0	0	1	Mixed breed	25.9			MC	2								238.212	65.3734	238.212	65.3734	238.212	65.3734	6.1	68.0442	147.783	1	1	2	0	0	0	0	0	1	1	1	0	0	3	5	6.1	68.0442	147.783	6.1	68.0442	147.783
107	0	0	1	Mixed breed	24.5			F	2.08								90.1856	85.9148	90.1856	85.9148	90.1856	85.9148	38.7344	345.179	257.525	1	2	3	0	0	1	0	1	2	1	1	0	0	4	8	38.7344	345.179	257.525	38.7344	345.179	257.525
108	0	0	1	Mixed breed	28.2			F	3								114.529	66.6728	114.529	66.6728	114.529	66.6728	300.897	157.052	24.4	2	2	4	0	0	1	0	1	1	1	2	0	0	4	9	300.897	157.052	24.4	300.897	157.052	24.4
109	0	0	1	Pitbull	20.9			M	1.25								3937.38	41.4479	3937.38	41.4479	3937.38	41.4479	194.146	321.213	24.4	3	3	6	0	0	1	0	1	1	2	1	0	1	5	12	194.146	321.213	24.4	194.146	321.213	24.4
110	0	0	1	Mixed breed	15			M	2.08								389.327	67.1063	389.327	67.1063	389.327	67.1063	423.927	159.895	307.643	2	2	4	0	0	2	0	2	1	1	1	0	0	3	9	423.927	159.895	307.643	423.927	159.895	307.643
111	0	0	1	Mixed breed	26.8			M	3								1162.02	53.9706	1162.02	53.9706	1162.02	53.9706	93.8014	96.8647	161.803	0	1	1	0	0	0	0	0	1	0	1	0	0	2	3	93.8014	96.8647	161.803	93.8014	96.8647	161.803
112	0	0	1	Pitbull	24.5			F	2								14233.2	54.6124	14233.2	54.6124	14233.2	54.6124	6.1	115.567	186.633	1	1	2	0	0	0	0	0	1	1	1	0	0	3	5	6.1	115.567	186.633	6.1	115.567	186.633
1	1	2	2	Rottweiler	31.2	30.6	30.8	FS	2.8			2	1	1			120.704	47.9019	1191.3	63.7436	228.984	51.9949	150.644	1052.4	1575.38	3	3	6	1	1	2	0	4	3	2	3	0	2	10	20	207.263	660.853	1044.88	921.455	534.635	1607.67
2	1	2	2	Labrador Retriever	32.6	36	35.6	MC	3.2	91.5		2	1	0	0	386	1545.13	327.95	2680.34	307.827	5368.69	350.742	4337.14	907.044	1589.1	3	3	6	0	1	3	2	6	3	2	3	0	2	10	22	3326.71	1032.55	1051.17	1431.23	365.063	305.446
3	1	2	2	Labrador Retriever	40	33.5	32	MC	8.3			2	1	1	1	180	914.981	65.8264	6720.86	69.525	3851.02	62.7249	1099.37	300.308	1278.21	3	3	6	2	2	3	0	7	3	2	3	0	2	10	23	6.1	95.4915	126.17	89.0012	146.959	529.96
4	1	3	2	Bull Mastiff	48	44.5	44.5	MC	8.2			3	2	0									6.1	324.988	442.348																334.301	655.756	1432.92	2112.64	1101.26	2443.84
5	1	2	2	Golden Retriever	35	35	37	M	1.6			2	2	1	0	1605	24921.5	97.6856	32066.4	64.7348	30058	69.3794	820.738	393.1	174.133	3	2	5	2	2	3	0	7	3	1	3	0	2	9	21	300.837	435.218	100.135	2241.47	971.87	737.705
6	1	3	2	Labrador Retriever	40.5	39.3	39	FS	4.8			2	1	1									207.263	363.865	871.62	3	3	6	1	2	3	2	8	3	2	3	0	2	10	24	6.1	84.0423	95.4839	1824.19	548.808	2587.05
7	2	1	2	Labrador Retriever	36.4	37.2	36.5	MC	2.5	183		1			0	1043							6.1	516.373	830.673																6.1	105.793	90.587	6.1	408.128	1036.12
8	2	1	2	Labrador Retriever	53.2	51.2	50.8	MC	8.1	91.5		1			0	1600																									6.1	98.4253	6.1	6.1	562.91	391.303
9	1	3	2	Golden Retriever	44	41.8	42.7	MC	7.3	61	R	1											1652.42	246.838	649.965																6.1	58.63	6.1	6.1	186.784	171.536
10	2	1	2	NewFoundland	64.6	61	59.8	MC	4.6	91.5		1			0	1773							6.1	573.109	226.624																6.1	361.831	106.724	6.1	272.155	28.8834
11	2	1	2	Labrador Retriever	30.6	29.8	29.8	FS	2.3	61		1			1	796							6.1	139.042	97.8381																6.1	31.6118	6.1	6.1	121.835	6.1
12	1	2	2	Labrador Retriever	33.4	32	31.7	MC	10.9	61		2			0	633	7390.18	49.3269	5132.53	62.289	5800.89	46.4802	632.762	1605.61	1637.45	3	3	6	1	1	3	0	5	3	2	3	0	2	10	21	6.1	127.19	177.955	58.7063	455.504	754.378
13	1	3	2	Mixed breed	43	40	43.4	MC	4.8	61		3	1	0									191.9	1123.77	939.966	3	3	6	1	2	3	2	8	3	2	3	0	2	10	24	6.1	211.072	192.474	6.1	145.22	267.291
14	1	2	2	Golden Retriever	38	36.8	33.3	MC	4.9	183		2	2	0	0	803	711.028	76.3198	575.976	79.2808	465.268	78.6628	6.1	191.907	218.595	3	3	6	1	2	2	0	5	3	2	3	0	2	10	21	6.1	171.164	409.189	76.0647	576.175	790.437
15	2	1	2	Mixed breed	40.5	37.1	35.8	FS	7.4	61		1			0	102							6.1	412.018	1194.06																6.1	412.87	1093.61	6.1	180.675	450.892
16	1	2	2	Leonberger	69	67	66.3	FS	7.4	732		2	1	1	1	844	542.025	74.0002	3002.42	73.3228	1742.26	29.7015	703.262	354.185	332.033	1	3	4	1	1	3	2	7	3	2	3	1	2	11	22	110.323	310.857	419.457	279.525	272.155	362.862
17	2	1	2	NewFoundland	66	63	61.2	FS	4.4	14		1			1	90							127.445	172.378	458.794																68.4648	218.517	485.943	46.5202	132.35	813.543
18	2	1	2	Golden Retriever	45	44.3	43.8	MC	7.8	61		1			1	949							6.1	478.774	79.8705																6.1	611.746	433.125	120.658	1281.84	2222.96
19	2	1	2	Airdale Terrier	25.2	24.4	23.1	MC	10.1	30.5		1			1	655							494.092	144.569	6.1																6.1	31.8031	6.1	29.0891	193.693	195.933
20	2	1	2	Rottweiler	34.4			FS	2.2	91.5		1			0	2291							6.1	805.986	147.59																6.1	81.3547	6.1	6.1	204.888	6.1
21	1	2	2	Golden Retriever	35.2	36		FS	4.2	183		2	2	1	1	71	1697.98	66.8698	1218.11	68.7513			188.797	88.711	311.231	3	3	6	2	2	3	2	9	3	2	3	0	2	10	25				272.346	328.059	1039.53
22	1	2	2	Boxer	25.75	26	26	FS	5.8	366		2	1	1	0	413	5059.1	58.3548	8371.47	55.2638	7200.81	82.6766	6.1	86.3221	503.716	1	2	3	1	2	2	0	5	2	1	3	0	1	7	15	19.534	170.944	529.105	6.1	153.496	722.323
23	2	1	2	Rottweiler	30.6	28	30.8	FS	4.5	61		1			0	1449							35.8296	475.422	147.59																6.1	518.886	162.114	6.1	193.023	6.1
24	1	3	2	German Shepherd	37.3	35.7	37.8	MC	5.3	366	L	2	1	1									6.1	286.541	51.9614	1	2	3	1	1	2	0	4	3	1	3	0	1	8	15	144.097	659.676	446.891	6.1	655.886	627.639
25	1	3	2	Labrador Retriever	35	35		FS	7.9	61	L	2	1	0									6.1	87.8794	172.84	2	2	4	1	1	3	1	6	2	1	3	0	2	8	18	6.1	94.2366	82.6837	6.1	118.952	393.582
26	2	1	2	Boxer	39.6	37.6	39	MC	3	91.5		1			1	629							6.1	80.9418	6.1																6.1	98.4253	6.1	1712.02	1015.51	136.484
27	1	3	2	Boxer	40.2	38	39	MC	4.5	213.5		1			0	1638							2171.54	830.501	60.202																6.1	252.568	6.1	1104.76	1455.25	662.969
28	1	2	2	Labrador Retriever	32.5	33.2	39.1	FS	1.8	183		2	1	0	0	2051	747.035	60.63	858.826	65.4094	301.231	53.8259	11.6649	175.25	577.538	2	2	4	1	1	3	2	7	3	1	3	0	0	7	18	6.1	401.089	292.011	6.1	307.805	780.492
29	2	1	2	Mastiff	53.2	52.3	53	FS	2.8			1			1	156							6.1	150.878	100.135																6.1	195.592	6.1	6.1	155.681	79.8705
30	1	2	2	Valley Bulldog	28.8	29		MC	3.4	183		2	2	0	0	2151	80.3983	67.9145	996.19	83.9532	1772.95	86.5115	147.379	823.813	355.403	3	3	6	2	2	3	2	9	3	2	3	0	2	10	25	1127.36	1278.04	1305.53	2394.2	1365.15	1998.15
31	1	2	2	Doberman Pinscher	33	31	31	MC	2.2	183		2	2	0	1	932	2900.4	60.8372	8316.5	81.6141	12338.1	70.8469	40.1765	136.34	517.869	2	2	4	1	1	3	2	7	3	2	3	0	1	9	20	6.1	189.901	167.564	99.7816	190.347	563.575
32	2	1	2	Stafordshire Terrier	18.3	17.8		FS	5.2	61		1			0	605							6.1	612.649	252.705																			1280.04	367.699	6.1
33	1	2	2	Mastiff	48			FS	1.9	35		2	2	1	1	581	2820.19	104.603					6.1	517.504	802.65	2	3	5	1	2	2	0	5	3	2	3	0	0	8	18
34	2	1	2	Golden Retriever	30	29	30	FS	3.7	1		1			1	416							6.1	152.95	6.1																6.1	119.379	138.127	6.1	221.005	6.1
35	2	1	2	Labrador Retriever	24.8	26		FS	1.3	61		1			0	876
36	1	2	2	Labrador Retriever	29.2	28.3	28.6	MC	4.2			2	1	1	0	870	2313.63	64.1597	2961.49	67.0786	3190.68	66.0349	235.825	68.5407	1234.02	3	3	6	1	2	3	2	8	2	2	3	0	2	9	23	101.554	98.95	792.832	127.445	45.4977	814.129
37	1	2	2	NewFoundland	63	61.5	63.5	FS	6	3		2	1	0			2198.09	110.046	6378.71	93.1514	6568.85	84.8052	6.1	814.277	587.713	3	3	6	2	2	3	2	9	3	1	3	0	1	8	23	6.1	106.637	6.1	6.1	358.842	293.534
38	2	1	2	Mixed breed	46		44.2	MC	3.6	45.75		1											6.1	437.18	460.749																6.1	247.754	112.919
39	1	3	2	Labrador Retriever	34.6		32.8	MC	5	183	R	1											6.1	127.834	60.202																6.1	87.3601	6.1	6.1	246.381	277.926
40	2	1	2	Great Dane	58.4	62	63.2	MC	1.6	30.5		1			1	84							6.1	241.922	4721.05																6.1	432.401	1765.98	6.1	971.87	1471.33
41	1	2	2	Labrador Retriever	32.6	31.2	31	MC	7.5	14		2	1	1	1	270	16093.5	70.0081	15278.5	62.9121	14614.1	56.9107	6.1	193.581	641.405	2	3	5	0	1	2	0	3	3	1	3	0	1	8	16	6.1	68.439	447.894
42	1	2	2	Labrador Retriever	34.3			FS	5.6	183		2	2	1	0	817	1653.76	109.174					293.769	99.055	150.61
43	1	2	2	Labrador Retriever	44			MC	8.4	14		2	1	1	0	817	392.941	143.905					6.1	504.711	362.247	3	3	6	0	0	2	0	2	2	2	3	0	1	8	16
44	1	3	2	Labradoodle	39			MC	8.8	274.5		3	1	1									6.1	67.0157	371.379	3	3	6	0	1	3	2	6	3	2	3	2	1	11	23
45	1	3	2	Boxer	37.5			MC	7.5	122		3	2	0									6.1	536.277	747.809	2	2	4	1	1	3	2	7	1	2	3	1	0	7	18
46	1	3	2	Bull Mastiff	50.8			FS	3.8	45.75	L	2	1	1									1130.58	640.247	2313.96	3	3	6	1	2	3	2	8	3	2	3	1	1	10	24
47	2	1	2	Labrador Retriever	36.36			MC	8	732		1			0	132							6.1	319.798	720.705
48	1	2	2	Labrador Retriever	27.27			MC	10.9	183		2	1	1	0	813	20426.9	63.7436					6.1	750.972	319.015	3	3	6	1	1	3	2	7	2	1	2	1	2	8	21
49	1	3	2	Chesapeake Bay	26.36			F	2.5	152.5		3	2	1									54.7088	40.3053	205.955	3	3	6	1	1	3	0	5	3	2	3	0	2	10	21
50	1	2	2	Bernese Mountain Dog	57.3			MC	5.6	21		2	1	1			18622	56.7046					254.952	374.899	1604.55	2	2	4	0	0	0	0	0	1	0	2	0	0	3	7
51	2	1	2	Labrador Retriever	36	35.2	34	FS	5.2	14		1			1	110							426.979	1001.25	342.615																6.1	86.7497	239.466	1123.07	466.499	42.0826
52	2	1	2	Bernese Mountain Dog	35	35.6	36.7	FS	8.2	91.5		1			0	751							1103.68	1531.58	849.505																6.1	171.048	241.827	6.1	523.037	827.789
53	1	3	2	Mastiff	81			F	3.9	12		3	1	0									6.1	101.156	6.1	3	3	6	1	2	3	2	8	3	2	3	0	0	8	22
54	1	2	2	Mixed breed	54	51.8		M	3.1	45.75		2			0	785	6224.98	30.8808	18032.9	28.9171	3753.78	36.8297	1157.36	90.897	3173.15																179.06	35.7323	231.483	564.311	300.425	506.398
55	2	1	2	Labrador Retriever	30.2			FS	6.1	366		1			0	562							630.344	191.015	6.1
56	1	2	2	Golden Retriever	39.67	39.4		MC	5.1	335.5		2	2	0	1	245	7253.59	86.0847	8294.52	62.4967	2336.29	55.8972	421.729	653.797	966.892	2	2	4	1	1	1	0	3	3	2	3	0	0	8	15	87.9615	142.182	247.486	249.1	197.045	340
57	1	2	2	Valley Bulldog	37.8	37	38	FS	2.9			2	2	0	0	2074	4721.27	50.1426	8043.75	47.6986	3133.67	43.9792	235.825	562.91	416.241	3	3	6	1	0	3	2	6	1	1	2	0	2	6	18	148.502	156.068	216.066	524.423	409.1	525.672
58	1	2	2	Labrador Retriever	42.5	39		MC	3.9	21		2	2	0	0	631	21224	42.4366					6.1	213.664	429.486
59	1	3	2	Labrador Retriever	36	33.8	33.4	FS	3.9	61		3	2	0									187.946	74.191	372.617																121.013	41.2852	282.711	61.5064	43.4127	401.357
60	1	3	2	Labrador Retriever	42	39.5	38.8	MC	5.5	183		3	1	1									35.2802	85.9741	345.907																37.0334	96.5337	355	303.776	164.815	524.424
61	2	1	2	Golden Doodle	38.7		34.8	MC	6	366		1			0	389							6.1	221.267	220.591																967.003	174.548	129.987	6.1	211.701	173.316
62	2	1	2	German Shepherd	45.8	44	44.6	MC	5.5	731		1			0	1961							75.4731	32.4681	200.107																53.7112	90.0707	167.147	85.9604	77.5893	171.183
63	0	0	2	Mixed breed	22			FS	2.4														6.1	52.2047	24.4	0	0	0	0	0	0	0	0	0	0	1	0	0	1	1	6.1	52.2047	24.4	6.1	52.2047	24.4
64	0	0	2	Mixed breed	22.7			FS	0.8														131.341	153.827	167.147	1	1	2	0	0	0	0	0	1	0	1	0	0	2	4	131.341	153.827	167.147	131.341	153.827	167.147
65	0	0	2	Mixed breed	22			M	2.2														6.1	494.165	212.424	1	1	2	0	0	1	0	1	1	0	1	0	0	2	5	6.1	494.165	212.424	6.1	494.165	212.424
66	0	0	2	Pitbull	20			MC	2.3																	2	1	3	0	0	0	0	0	0	0	1	0	0	1	4
67	0	0	2	Mixed breed	17			F	2.1														71.0133	624.207	214.26	1	2	3	0	0	1	0	1	0	0	1	0	0	1	5	71.0133	624.207	214.26	71.0133	624.207	214.26
68	0	0	2	Pitbull	28			M	4														6.1	66.4192	104.693	1	1	2	0	0	1	0	1	1	0	1	0	0	2	5	6.1	66.4192	104.693	6.1	66.4192	104.693
69	0	0	2	Pitbull	20			F	2.1														6.1	240.233	183.072	2	3	5	0	0	1	0	1	1	0	1	0	0	2	8	6.1	240.233	183.072	6.1	240.233	183.072
70	0	0	2	Mixed breed	27			M	2																	2	2	4	0	0	1	0	1	1	0	1	0	0	2	7
71	0	0	2	Mixed breed	25			F	2														197.811	394.232	258.696	0	1	1	0	0	1	0	1	1	0	1	0	0	2	4	197.811	394.232	258.696	197.811	394.232	258.696
72	0	0	2	Mixed breed	16			F	0.5														6.1	253.401	171.615	1	2	3	0	0	1	0	1	1	1	1	0	0	3	7	6.1	253.401	171.615	6.1	253.401	171.615
73	0	0	2	Mixed breed	26			M	2														101.252	187.408	24.4	3	2	5	0	0	2	0	2	1	1	1	0	0	3	10	101.252	187.408	24.4	101.252	187.408	24.4
74	0	0	2	Mixed breed	23			M	2														709.127	90.0708	279.34	2	2	4	0	0	1	0	1	2	1	2	0	0	5	10	709.127	90.0707	279.34	709.127	90.0707	279.34
75	0	0	2	Mixed breed	23.6			M	3														285.782	85.4753	265.214	2	3	5	0	0	2	0	2	2	2	2	0	0	6	13	285.781	85.4753	265.214	285.781	85.4753	265.214
76	0	0	2	Mixed breed	21.8			M	3														11.9149	135.509	126.495	1	1	2	0	0	0	0	0	2	0	1	0	0	3	5	11.9149	135.509	126.495	11.9149	135.509	126.495
77	0	0	2	German Shepherd	17			F	1														164.543	133.758	110.029	1	1	2	0	0	0	0	0	0	0	0	0	0	0	2	164.543	133.758	110.029	164.543	133.758	110.029
78	0	0	2	Mixed breed	22			M	1.6														6.1	161.097	228.259	0	1	1	0	0	1	0	1	1	0	1	0	0	2	4	6.1	161.097	228.259	6.1	161.097	228.259
79	0	0	2	German Shepherd	25.5			M	2.5														6.1	79.9808	107.533	0	1	1	0	0	0	0	0	0	1	1	0	0	2	3	6.1	79.9808	107.533	6.1	79.9808	107.533
80	0	0	2	Pointer	23			F	2.3														175.171	383.673	152.313	1	1	2	0	0	1	0	1	1	0	1	0	0	2	5	175.171	383.673	152.313	175.171	383.673	152.313
81	0	0	2	German Shepherd	55.45			M	2														6.1	58.7143	141.152	3	3	6	0	0	0	0	0	1	0	1	0	0	2	8	6.1	58.7143	141.152	6.1	58.7143	141.152
82	0	0	2	German Shepherd	23.6			F	1														6.1	46.3922	155.296	3	3	6	0	1	1	0	2	2	1	1	0	0	4	12	6.1	46.3922	155.296	6.1	46.3922	155.296
83	0	0	2	Pitbull	30			F	4														175.171	383.673	152.313	2	2	4	0	0	0	0	0	1	0	1	0	0	2	6	175.171	383.673	152.313	175.171	383.673	152.313
84	0	0	2	Rottweiler	24.5			F	2														93.8014	319.008	239.249	2	3	5	2	0	2	1	5	1	1	1	0	0	3	13	93.8014	319.008	239.249	93.8014	319.008	239.249
85	0	0	2	Pitbull	27.8			M	1.66														6.1	322.797	207.836	2	3	5	2	0	2	0	4	2	2	2	0	0	6	15	6.1	322.797	207.836	6.1	322.797	207.836
86	0	0	2	Labrador Retriever	23.2			F	8														6.1	276.078	123.919	3	3	6	0	0	1	0	1	2	1	2	0	0	5	12	6.1	276.078	123.919	6.1	276.078	123.919
87	0	0	2	Mixed breed	27.3			M	2																	2	2	4	0	0	0	0	0	0	0	1	0	0	1	5
88	0	0	2	Mixed breed	28			M	2														6.1	208.515	152.925	1	1	2	0	0	0	0	0	1	0	1	0	0	2	4	6.1	208.515	152.925	6.1	208.515	152.925
89	0	0	2	Mixed breed	25			M	4														6.1	174.056	144.232	1	2	3	0	0	0	0	0	1	1	2	0	0	4	7	6.1	174.056	144.232	6.1	174.056	144.232
90	0	0	2	Labrador Retriever	26.4			F	3														6.1	138.901	136.918	2	2	4	0	0	1	0	1	2	1	1	0	0	4	9	6.1	138.901	136.918	6.1	138.901	136.918
91	0	0	2	Labrador Retriever	27.7			F	2														76.5621	157.763	91.814	1	1	2	0	0	0	0	0	2	0	1	0	0	3	5	76.5621	157.763	91.814	76.5621	157.763	91.814
92	0	0	2	Mixed breed	22.7			F	1														6.1	268.448	140.342	2	2	4	0	0	1	0	1	2	1	1	0	0	4	9	6.1	268.448	140.342	6.1	268.448	140.342
93	0	0	2	Pitbull	23.6			F	1														6.1	138.901	136.918	1	2	3	0	0	0	0	0	1	1	1	0	0	3	6	6.1	138.901	136.918	6.1	138.901	136.918
94	0	0	2	Mixed breed	20			F	1														6.1	158.31	205.042	1	2	3	0	0	1	0	1	1	0	1	0	1	3	7	6.1	158.31	205.042	6.1	158.31	205.042
95	0	0	2	Mixed breed	30			M	3																	1	2	3	0	0	0	0	0	1	1	1	0	0	3	6
96	0	0	2	Mixed breed	33.2			M	4														6.1	44.4455	114.304	1	1	2	0	0	0	0	0	1	0	1	0	0	2	4	6.1	44.4455	114.304	6.1	44.4455	114.304
97	0	0	2	Aust Cattle Dog	19.5			M	2														6.1	111.724	154.714	1	2	3	1	0	2	0	3	1	2	0	0	0	3	9	6.1	111.724	154.714	6.1	111.724	154.714
98	0	0	2	Pitbull	23.2			M	1														6.1	92.8899	183.435	2	3	5	2	0	2	1	5	1	1	1	0	0	3	13	6.1	92.8899	183.435	6.1	92.8899	183.435
99	0	0	2	Pitbull	25.9			M	2														69.8705	48.0489	157.558	2	2	4	0	0	0	0	0	1	1	1	0	0	3	7	69.8705	48.0489	157.558	69.8705	48.0489	157.558
100	0	0	2	Mixed breed	23.6			F	5														6.1	105.568	162.31	2	2	4	0	0	0	0	0	1	1	1	0	1	4	8	6.1	105.568	162.31	6.1	105.568	162.31
101	0	0	2	Mixed breed	30.9			M	3														6.1	51.5229	143.484	2	2	4	0	0	1	0	1	1	1	1	0	0	3	8	6.1	51.5229	143.484	6.1	51.5229	143.484
102	0	0	2	Mixed breed	29.5			F	2.25														71.0133	223.909	189.37	2	2	4	0	0	1	0	1	1	1	1	0	0	3	8	71.0133	223.909	189.37	71.0133	223.909	189.37
103	0	0	2	Mixed breed	18.2			M	2.08														81.8675	188.393	225.91	2	1	3	0	1	1	0	2	1	1	1	0	0	3	8	81.8675	188.393	225.91	81.8675	188.393	225.91
104	0	0	2	Aust Cattle Dog	16.4			M	2.08														6.1	11.0799	24.4	3	3	6	0	0	1	0	1	1	1	1	0	0	3	10	6.1	11.0799	24.4	6.1	11.0799	24.4
105	0	0	2	Pitbull	26.4			M	1														6.1	194.035	121.087	0	1	1	0	0	1	0	1	1	0	1	0	0	2	4	6.1	194.035	121.087	6.1	194.035	121.087
106	0	0	2	Mixed breed	25.9			MC	2														6.1	95.8715	135.077	1	1	2	0	0	1	0	1	1	0	1	0	0	2	5	6.1	95.8715	135.077	6.1	95.8715	135.077
107	0	0	2	Mixed breed	24.5			F	2.08														6.1	80.8143	191.364	3	3	6	0	0	2	0	2	2	1	2	0	0	5	13	6.1	80.8143	191.364	6.1	80.8143	191.364
108	0	0	2	Mixed breed	28.2			F	3														464.721	235.926	24.4	2	2	4	0	0	1	0	1	2	0	1	0	1	4	9	464.721	235.926	24.4	464.721	235.926	24.4
109	0	0	2	Pitbull	20.9			M	1.25														113.535	117.433	121.087	2	2	4	0	0	2	0	2	2	1	2	0	0	5	11	113.535	117.433	121.087	113.535	117.433	121.087
110	0	0	2	Mixed breed	15			M	2.08														6.1	73.0194	24.4	2	2	4	0	0	1	0	1	1	3	1	0	1	6	11	6.1	73.0194	24.4	6.1	73.0194	24.4
111	0	0	2	Mixed breed	26.8			M	3														128.217	119.352	139.515	1	1	2	0	0	1	0	1	1	0	1	0	0	2	5	128.217	119.352	139.515	128.217	119.352	139.515
112	0	0	2	Pitbull	24.5			F	2														6.1	160.168	159.723	2	3	5	0	0	0	0	0	2	1	1	0	0	4	9	6.1	160.168	159.723	6.1	160.168	159.723

## Sheet: KEY
Variable name	Description
ID	Dog ID
Group	0: control, 1: OA, 2: OA_contralateral
Affected_Stifle	Affected Stifle on presentation (L (1)/R (2)/both (3)/none (0))
Side	SF data from Left (1) or Right (2) stifle
breed	Dog Breed
wt_kg	Initial Weight (kg)
wt_kgV2	weight on 2nd visit
wt_kgV3	Weight on 3rd visit
Sex	Sex
Age_yr	Age (yrs)
Rupture_d	Estimated time since rupture for Index stifle; this is the chronicity of the disease in the OA group
Prev_sx	Previous stifle surgeries (L/R); These cases are those that had surgery on the contralateral side before presentation, therefore when you are looking to answer the question 1, they need to either have their own category or they need to be considered chronic OA.
Sx_present	Surgical repair on presentation (R (2)/L (1)/Both (3)); This shows which knee actually had surgery and there are two cases highlighted in blue that despite being affected bilaterally on presentation only had one side (the highlighted one) done.
CCL_IO	CCL status IO(L stifle); 1: Full, 2: Partial
Meniscal_IO	Meniscal status IO (L stifle); 1: Torn; 0: Intact
Ctralat_status	Fate of contralateral (torn (1)/Intact (0)/not applicable (blank)/lost to follow up (9))
Followup_CCL	Follow up time (days) for ctrllat
mmp2_t1	T1 Serum mmp-2 (pg/ml)
mmp3_t1	T1 Serum mmp-3 (pg/ml)
mmp2_t2	T2 Serum mmp-2 (pg/ml)
mmp3_t2	T2 Serum mmp-3(pg/ml)
mmp2_t3	T3 Serum mmp-2 (pg/ml)
mmp3_t3	T3 Serum mmp-3 (pg/ml)
IL8_T1	T1 IL-8 (pg/ml)
KC_T1	T1 KC (pg/ml)
MCP1_T1	T1 MCP-1 (pg/ml)
S_prolif	Synoviocyte proliferation
S_Hypert	Synoviocytes Hypertrophy
Syncyte_sum	Synovioctyte sum of scores
II_PMNs	Inflamm infliltrte PMNs
II_Fibrin	Inflamm infiltr Fibrin
II_L_infT	Inflam infiltr ymphoplasmacytic infiltrate
II_L_agg	Inflamm infiltr Lymphoid aggregates/follicles
II_sum	Inflammatory Infiltration Sum of scores
SS_Vhyper	Synovial stroma Villous hyperplasia
SS_Prolif_Fib	Synovial stroma Prolif Fibroblasts/fibrocytes
SS_Prolif_BV	Synovial stroma Prolif blood vessels
SS_detr	Synovial stroma Cartilage/bone detritus
SS_Hemos	Synovial stroma Hemosiderosis
SS_sum	Synovial Stroma sum of scores
Histo_sum	Sum of all scores
IL8_T3	T3 IL-8 (pg/ml)
KC_T3	T3 KC (pg/ml)
MCP1_T3	T3 MCP-1 (pg/ml)
IL8_T2	T2 IL-8 (pg/ml)
KC_T2	T2 KC (pg/ml)
MCP1_T2	T2 MCP-1 (pg/ml)
